# Supplementary material for: Geographical Differences and Temporal Dynamics of Intestinal Microbiota in Endangered Great Bustard Otis tarda Based on Environmental DNA Metabarcoding
Source: Int J Microbiol. 2025 Dec 3;2025:5587641. doi: 10.1155/ijm/5587641 (PMC12695410; doi:10.1155/ijm/5587641)
Supplement: Supporting Information 3 — Table S1: Sampling information. Table S2: Classification of the intestinal microbiota in the great bustard Otis tarda. Table S3: Microorganisms shared among different groups of the great bustard Otis tarda. Table S4: Microorganisms shared among different samples of the great bustard Otis tarda. Table S5: Relative abundance (percentage) of microorganisms shared among different samples of the great bustard Otis tarda. Table S6: Statistical analysis of the α-diversity index of intestinal microbiota in different groups of great bustards Otis tarda. Table S7: Statistical analysis of the β-diversity index of intestinal microbiota in different groups of great bustards Otis tarda. [file 5587641.f3.xlsx]

## Sheet: Table S1
Table S1 Sampling information
Sample		Location	Altitude (m)	Longitude	Latitude	Collection date
SXHZ1	HZ1_1	Xiamiao Town, Huazhou District, Weinan City, Shaanxi Province, China	314.9	109.78	34.59	2024.12.01
	HZ1_2
	HZ1_3
SXHZ2	HZ2_1		311.9	109.77	34.6	2025.02.14
	HZ2_2
	HZ2_3
SXHZ3	HZ3_1		310.3	109.77	34.6	2025.03.16
	HZ3_2
	HZ3_3
SXDL1	DL1_1	Zhaodu Town, Dali County, Weinan City, Shaanxi Province, China	303.8	110.21	34.77	2024.12.15
	DL1_2
	DL1_3
SXDL2	DL2_1		294.7	110.15	34.78	2025.01.21
	DL2_2
	DL2_3
SXDL3	DL3_1		302.2	110.19	34.77	2025.02.14
	DL3_2
	DL3_3
HB	HB_1	Xiaoshan Township, Haixing County, Cangzhou City, Hebei Province, China	36.18	117.59	38.18	2025.02.19
	HB_2
	HB_3
NMG	NMG_1	Wushijiazi Town, Linxi County, Chifeng City, Inner Mongolia Autonomous Region, China	800.52	118.37	44.06	2025.03.21
	NMG_2
	NMG_3

## Sheet: Table S2
Table S2 Classification of the intestinal microbiota in great bustard Otis tarda
Sample		Phylum	Class	Order	Family	Genus	Species
SXHZ1	HZ1_1	9	18	41	66	126	18
	HZ1_2	14	26	60	87	149	17
	HZ1_3	19	38	82	127	220	39
SXHZ2	HZ2_1	9	17	39	57	103	10
	HZ2_2	9	17	41	64	112	15
	HZ2_3	9	16	42	67	118	19
SXHZ3	HZ3_1	11	17	42	64	110	13
	HZ3_2	12	23	47	70	124	13
	HZ3_3	16	28	68	104	206	27
SXDL1	DL1_1	12	22	50	82	138	26
	DL1_2	8	15	42	70	125	16
	DL1_3	11	18	51	76	141	22
SXDL2	DL1_1	11	20	54	82	135	24
	DL2_2	10	18	38	63	113	23
	DL2_3	16	24	65	98	171	27
SXDL3	DL3_1	13	20	44	67	106	25
	DL3_2	28	59	134	209	385	78
	DL3_3	16	26	54	98	158	42
HB	HB_1	17	38	94	144	261	43
	HB_2	13	21	53	88	149	28
	HB_3	16	34	82	130	215	34
NMG	NMG_1	10	19	45	74	122	19
	NMG_2	15	29	59	82	123	12
	NMG_3	10	22	51	77	129	14
Total		34	70	169	281	624	226

## Sheet: Table S3
Table S3 Microorganisms shared among different groups of great bustard Otis tarda
ID	Phylum	Class	Order	Family	Genus	Species
ASV1	Verrucomicrobiota	Verrucomicrobiae	Verrucomicrobiales	Akkermansiaceae	Akkermansia	Unclassified
ASV10	Firmicutes	Clostridia	Oscillospirales	Ruminococcaceae	Unclassified	Unclassified
ASV100	Firmicutes	Clostridia	Lachnospirales	Lachnospiraceae	Catenibacillus	Unclassified
ASV101	Bacteroidota	Bacteroidia	Chitinophagales	Chitinophagaceae	Asinibacterium	Unclassified
ASV109	Firmicutes	Clostridia	Unclassified	Unclassified	Unclassified	Unclassified
ASV11	Firmicutes	Desulfotomaculia	Desulfotomaculales	Desulfotomaculaceae	Desulfofarcimen	Unclassified
ASV112	Firmicutes	Clostridia	Unclassified	Unclassified	Unclassified	Unclassified
ASV113	Firmicutes	Clostridia	Lachnospirales	Lachnospiraceae	Shuttleworthia	Unclassified
ASV116	Firmicutes	Bacilli	Erysipelotrichales	Erysipelatoclostridiaceae	Erysipelatoclostridium	Unclassified
ASV12	Firmicutes	Clostridia	Lachnospirales	Lachnospiraceae	Lachnoclostridium	Unclassified
ASV124	Proteobacteria	Gammaproteobacteria	Burkholderiales	Burkholderiaceae	Unclassified	Unclassified
ASV126	Firmicutes	Clostridia	Oscillospirales	Oscillospiraceae	Oscillibacter	Unclassified
ASV127	Bacteroidota	Bacteroidia	Bacteroidales	Rikenellaceae	Alistipes	Unclassified
ASV13	Firmicutes	Clostridia	Lachnospirales	Lachnospiraceae	Butyrivibrio	Unclassified
ASV132	Firmicutes	Clostridia	Monoglobales	Monoglobaceae	Monoglobus	Unclassified
ASV133	Firmicutes	Clostridia	Oscillospirales	Oscillospiraceae	Colidextribacter	Unclassified
ASV134	Actinobacteriota	Coriobacteriia	Coriobacteriales	Eggerthellaceae	Adlercreutzia	Unclassified
ASV136	Proteobacteria	Alphaproteobacteria	Rhizobiales	Xanthobacteraceae	Pseudolabrys	Unclassified
ASV14	Firmicutes	Clostridia	Monoglobales	Monoglobaceae	Monoglobus	Unclassified
ASV141	Firmicutes	Unclassified	Unclassified	Unclassified	Unclassified	Unclassified
ASV146	Firmicutes	Clostridia	Lachnospirales	Lachnospiraceae	Tyzzerella	Unclassified
ASV149	Firmicutes	Clostridia	Lachnospirales	Lachnospiraceae	Unclassified	Unclassified
ASV15	Firmicutes	Clostridia	Oscillospirales	Ruminococcaceae	Subdoligranulum	Unclassified
ASV150	Firmicutes	Clostridia	Unclassified	Unclassified	Unclassified	Unclassified
ASV158	Firmicutes	Bacilli	Erysipelotrichales	Erysipelotrichaceae	Holdemania	Unclassified
ASV159	Firmicutes	Clostridia	Peptococcales	Peptococcaceae	Peptococcus	Unclassified
ASV167	Firmicutes	Clostridia	Oscillospirales	Oscillospiraceae	Oscillibacter	Unclassified
ASV17	Proteobacteria	Gammaproteobacteria	Burkholderiales	Comamonadaceae	Curvibacter	Unclassified
ASV176	Firmicutes	Clostridia	Peptostreptococcales-Tissierellales	Anaerovoracaceae	Anaerovorax	Unclassified
ASV18	Firmicutes	Clostridia	Lachnospirales	Lachnospiraceae	Lachnoclostridium	Unclassified
ASV184	Firmicutes	Clostridia	Oscillospirales	Oscillospiraceae	Unclassified	Unclassified
ASV188	Actinobacteriota	Coriobacteriia	Coriobacteriales	Coriobacteriales Incertae Sedis	Raoultibacter	Unclassified
ASV189	Proteobacteria	Alphaproteobacteria	Rhizobiales	Xanthobacteraceae	Afipia	Unclassified
ASV19	Firmicutes	Clostridia	Lachnospirales	Lachnospiraceae	Unclassified	Unclassified
ASV194	Firmicutes	Clostridia	Oscillospirales	Oscillospiraceae	Colidextribacter	Unclassified
ASV20	Firmicutes	Clostridia	Lachnospirales	Lachnospiraceae	Agathobacter	Unclassified
ASV201	Proteobacteria	Alphaproteobacteria	Rhizobiales	Beijerinckiaceae	Methylovirgula	Unclassified
ASV208	Firmicutes	Clostridia	Oscillospirales	Oscillospiraceae	Colidextribacter	Unclassified
ASV21	Firmicutes	Clostridia	Oscillospirales	Ruminococcaceae	Subdoligranulum	Unclassified
ASV212	Proteobacteria	Alphaproteobacteria	Rhizobiales	Xanthobacteraceae	Rhodopseudomonas	Rhodopseudomonas palustris
ASV216	Firmicutes	Clostridia	Oscillospirales	Oscillospiraceae	Colidextribacter	Unclassified
ASV218	Proteobacteria	Alphaproteobacteria	Rhizobiales	Rhizobiaceae	Mesorhizobium	Unclassified
ASV23	Firmicutes	Clostridia	Oscillospirales	Ruminococcaceae	Faecalibacterium	Unclassified
ASV24	Firmicutes	Clostridia	Lachnospirales	Lachnospiraceae	Marvinbryantia	Unclassified
ASV242	Proteobacteria	Alphaproteobacteria	Rhizobiales	Rhizobiaceae	Phyllobacterium	Phyllobacterium myrsinacearum
ASV25	Proteobacteria	Gammaproteobacteria	Burkholderiales	Burkholderiaceae	Unclassified	Unclassified
ASV26	Bacteroidota	Bacteroidia	Bacteroidales	Rikenellaceae	Alistipes	Unclassified
ASV27	Firmicutes	Clostridia	Oscillospirales	Ruminococcaceae	Anaerofilum	Unclassified
ASV289	Myxococcota	Polyangia	Polyangiales	Polyangiaceae	Pajaroellobacter	Unclassified
ASV29	Firmicutes	Clostridia	Lachnospirales	Lachnospiraceae	Coprococcus	Unclassified
ASV3	Firmicutes	Clostridia	Unclassified	Unclassified	Unclassified	Unclassified
ASV32	Firmicutes	Clostridia	Lachnospirales	Lachnospiraceae	Eisenbergiella	Unclassified
ASV328	Firmicutes	Clostridia	Lachnospirales	Lachnospiraceae	Acetitomaculum	Unclassified
ASV33	Firmicutes	Clostridia	Lachnospirales	Lachnospiraceae	Unclassified	Unclassified
ASV333	Proteobacteria	Alphaproteobacteria	Rhizobiales	Rhizobiaceae	Shinella	Shinella yambaruensis
ASV34	Firmicutes	Clostridia	Oscillospirales	Ruminococcaceae	Ruminococcus	Unclassified
ASV35	Firmicutes	Clostridia	Lachnospirales	Lachnospiraceae	Tyzzerella	Unclassified
ASV353	Proteobacteria	Alphaproteobacteria	Rhizobiales	Beijerinckiaceae	Microvirga	Unclassified
ASV36	Firmicutes	Clostridia	Oscillospirales	Ruminococcaceae	Ruminococcus	Unclassified
ASV379	Desulfobacterota	Desulfovibrionia	Desulfovibrionales	Desulfovibrionaceae	Mailhella	Unclassified
ASV38	Bacteroidota	Bacteroidia	Bacteroidales	Bacteroidaceae	Bacteroides	Unclassified
ASV39	Proteobacteria	Gammaproteobacteria	Xanthomonadales	Rhodanobacteraceae	Dyella	Unclassified
ASV4	Firmicutes	Clostridia	Lachnospirales	Lachnospiraceae	Blautia	Unclassified
ASV40	Firmicutes	Clostridia	Lachnospirales	Lachnospiraceae	Unclassified	Unclassified
ASV43	Firmicutes	Clostridia	Oscillospirales	Ruminococcaceae	Subdoligranulum	Unclassified
ASV44	Proteobacteria	Alphaproteobacteria	Rhizobiales	Beijerinckiaceae	Bosea	Unclassified
ASV45	Bacteroidota	Bacteroidia	Bacteroidales	Marinifilaceae	Odoribacter	Odoribacter splanchnicus DSM 20712
ASV474	Proteobacteria	Gammaproteobacteria	Burkholderiales	Burkholderiaceae	Pandoraea	Pandoraea pulmonicola
ASV48	Firmicutes	Clostridia	Oscillospirales	Ruminococcaceae	Unclassified	Unclassified
ASV49	Firmicutes	Clostridia	Monoglobales	Monoglobaceae	Monoglobus	Unclassified
ASV5	Bacteroidota	Bacteroidia	Chitinophagales	Chitinophagaceae	Asinibacterium	Unclassified
ASV50	Firmicutes	Clostridia	Oscillospirales	Ruminococcaceae	Subdoligranulum	Unclassified
ASV506	Proteobacteria	Alphaproteobacteria	Ferrovibrionales	Ferrovibrionaceae	Taonella	Unclassified
ASV51	Firmicutes	Clostridia	Oscillospirales	Oscillospiraceae	Oscillibacter	Unclassified
ASV515	Proteobacteria	Alphaproteobacteria	Reyranellales	Reyranellaceae	Reyranella	Unclassified
ASV54	Firmicutes	Bacilli	Erysipelotrichales	Erysipelatoclostridiaceae	Erysipelatoclostridium	Unclassified
ASV56	Firmicutes	Desulfotomaculia	Desulfotomaculales	Desulfotomaculaceae	Desulfofarcimen	Unclassified
ASV57	Bacteroidota	Bacteroidia	Bacteroidales	Barnesiellaceae	Coprobacter	Unclassified
ASV58	Firmicutes	Unclassified	Unclassified	Unclassified	Unclassified	Unclassified
ASV59	Firmicutes	Clostridia	Unclassified	Unclassified	Unclassified	Unclassified
ASV6	Firmicutes	Clostridia	Oscillospirales	Ruminococcaceae	Subdoligranulum	Unclassified
ASV60	Actinobacteriota	Coriobacteriia	Coriobacteriales	Eggerthellaceae	Enterorhabdus	Unclassified
ASV61	Firmicutes	Unclassified	Unclassified	Unclassified	Unclassified	Unclassified
ASV62	Proteobacteria	Alphaproteobacteria	Rhizobiales	Labraceae	Labrys	Unclassified
ASV65	Proteobacteria	Gammaproteobacteria	Burkholderiales	Comamonadaceae	Xylophilus	Unclassified
ASV66	Firmicutes	Clostridia	Lachnospirales	Lachnospiraceae	Anaerostipes	Unclassified
ASV67	Bacteroidota	Bacteroidia	Bacteroidales	Rikenellaceae	Alistipes	Unclassified
ASV7	Firmicutes	Clostridia	Lachnospirales	Lachnospiraceae	Unclassified	Unclassified
ASV73	Firmicutes	Clostridia	Oscillospirales	Ruminococcaceae	Pygmaiobacter	Unclassified
ASV76	Proteobacteria	Alphaproteobacteria	Rhizobiales	Xanthobacteraceae	Afipia	Unclassified
ASV77	Proteobacteria	Alphaproteobacteria	Rhizobiales	Rhizobiaceae	Mesorhizobium	Unclassified
ASV78	Actinobacteriota	Coriobacteriia	Coriobacteriales	Eggerthellaceae	Slackia	Unclassified
ASV8	Firmicutes	Clostridia	Unclassified	Unclassified	Unclassified	Unclassified
ASV80	Firmicutes	Clostridia	Oscillospirales	Ruminococcaceae	Anaerofilum	Unclassified
ASV83	Firmicutes	Clostridia	Lachnospirales	Lachnospiraceae	Frisingicoccus	Unclassified
ASV84	Firmicutes	Clostridia	Oscillospirales	Oscillospiraceae	Oscillibacter	Unclassified
ASV85	Firmicutes	Clostridia	Oscillospirales	Oscillospiraceae	Flavonifractor	Unclassified
ASV86	Actinobacteriota	Actinobacteria	Micrococcales	Micrococcaceae	Pseudarthrobacter	Unclassified
ASV87	Firmicutes	Bacilli	Erysipelotrichales	Erysipelotrichaceae	Holdemania	Unclassified
ASV9	Firmicutes	Clostridia	Lachnospirales	Lachnospiraceae	Blautia	Unclassified
ASV91	Firmicutes	Clostridia	Lachnospirales	Lachnospiraceae	Unclassified	Unclassified
ASV93	Firmicutes	Clostridia	Oscillospirales	Ruminococcaceae	Unclassified	Unclassified
ASV97	Firmicutes	Desulfotomaculia	Desulfotomaculales	Desulfotomaculaceae	Desulfofarcimen	Unclassified
ASV99	Firmicutes	Clostridia	Lachnospirales	Lachnospiraceae	Lachnoclostridium	Unclassified

## Sheet: Table S4
Table S4 Microorganisms shared among different samples of great bustard Otis tarda
ID	Phylum	Class	Order	Family	Genus	Species
ASV1	Verrucomicrobiota	Verrucomicrobiae	Verrucomicrobiales	Akkermansiaceae	Akkermansia	Unclassified
ASV3	Firmicutes	Clostridia	Unclassified	Unclassified	Unclassified	Unclassified
ASV4	Firmicutes	Clostridia	Lachnospirales	Lachnospiraceae	Blautia	Unclassified
ASV5	Bacteroidota	Bacteroidia	Chitinophagales	Chitinophagaceae	Asinibacterium	Unclassified
ASV6	Firmicutes	Clostridia	Oscillospirales	Ruminococcaceae	Subdoligranulum	Unclassified
ASV7	Firmicutes	Clostridia	Lachnospirales	Lachnospiraceae	Unclassified	Unclassified
ASV8	Firmicutes	Clostridia	Unclassified	Unclassified	Unclassified	Unclassified
ASV9	Firmicutes	Clostridia	Lachnospirales	Lachnospiraceae	Blautia	Unclassified
ASV10	Firmicutes	Clostridia	Oscillospirales	Ruminococcaceae	Unclassified	Unclassified
ASV11	Firmicutes	Desulfotomaculia	Desulfotomaculales	Desulfotomaculaceae	Desulfofarcimen	Unclassified
ASV12	Firmicutes	Clostridia	Lachnospirales	Lachnospiraceae	Lachnoclostridium	Unclassified
ASV13	Firmicutes	Clostridia	Lachnospirales	Lachnospiraceae	Butyrivibrio	Unclassified
ASV15	Firmicutes	Clostridia	Oscillospirales	Ruminococcaceae	Subdoligranulum	Unclassified
ASV17	Proteobacteria	Gammaproteobacteria	Burkholderiales	Comamonadaceae	Curvibacter	Unclassified
ASV19	Firmicutes	Clostridia	Lachnospirales	Lachnospiraceae	Unclassified	Unclassified
ASV21	Firmicutes	Clostridia	Oscillospirales	Ruminococcaceae	Subdoligranulum	Unclassified
ASV24	Firmicutes	Clostridia	Lachnospirales	Lachnospiraceae	Marvinbryantia	Unclassified
ASV25	Proteobacteria	Gammaproteobacteria	Burkholderiales	Burkholderiaceae	Unclassified	Unclassified
ASV27	Firmicutes	Clostridia	Oscillospirales	Ruminococcaceae	Anaerofilum	Unclassified
ASV29	Firmicutes	Clostridia	Lachnospirales	Lachnospiraceae	Coprococcus	Unclassified
ASV32	Firmicutes	Clostridia	Lachnospirales	Lachnospiraceae	Eisenbergiella	Unclassified
ASV34	Firmicutes	Clostridia	Oscillospirales	Ruminococcaceae	Ruminococcus	Unclassified
ASV36	Firmicutes	Clostridia	Oscillospirales	Ruminococcaceae	Ruminococcus	Unclassified
ASV43	Firmicutes	Clostridia	Oscillospirales	Ruminococcaceae	Subdoligranulum	Unclassified
ASV44	Proteobacteria	Alphaproteobacteria	Rhizobiales	Beijerinckiaceae	Bosea	Unclassified
ASV48	Firmicutes	Clostridia	Oscillospirales	Ruminococcaceae	Unclassified	Unclassified
ASV58	Firmicutes	Unclassified	Unclassified	Unclassified	Unclassified	Unclassified
ASV60	Actinobacteriota	Coriobacteriia	Coriobacteriales	Eggerthellaceae	Enterorhabdus	Unclassified
ASV62	Proteobacteria	Alphaproteobacteria	Rhizobiales	Labraceae	Labrys	Unclassified
ASV65	Proteobacteria	Gammaproteobacteria	Burkholderiales	Comamonadaceae	Xylophilus	Unclassified
ASV76	Proteobacteria	Alphaproteobacteria	Rhizobiales	Xanthobacteraceae	Afipia	Unclassified
ASV77	Proteobacteria	Alphaproteobacteria	Rhizobiales	Rhizobiaceae	Mesorhizobium	Unclassified
ASV78	Actinobacteriota	Coriobacteriia	Coriobacteriales	Eggerthellaceae	Slackia	Unclassified
ASV100	Firmicutes	Clostridia	Lachnospirales	Lachnospiraceae	Catenibacillus	Unclassified
ASV101	Bacteroidota	Bacteroidia	Chitinophagales	Chitinophagaceae	Asinibacterium	Unclassified
ASV124	Proteobacteria	Gammaproteobacteria	Burkholderiales	Burkholderiaceae	Unclassified	Unclassified
ASV136	Proteobacteria	Alphaproteobacteria	Rhizobiales	Xanthobacteraceae	Pseudolabrys	Unclassified
ASV188	Actinobacteriota	Coriobacteriia	Coriobacteriales	Coriobacteriales Incertae Sedis	Raoultibacter	Unclassified
ASV189	Proteobacteria	Alphaproteobacteria	Rhizobiales	Xanthobacteraceae	Afipia	Unclassified
ASV218	Proteobacteria	Alphaproteobacteria	Rhizobiales	Rhizobiaceae	Mesorhizobium	Unclassified
ASV289	Myxococcota	Polyangia	Polyangiales	Polyangiaceae	Pajaroellobacter	Unclassified

## Sheet: Table S5
Table S5 Relative abundance (%) of microorganisms shared among different samples of great bustard Otis tarda
Sample		Phylum
		Firmicutes	Verrucomicrobiota	Proteobacteria	Bacteroidota	Actinobacteriota	Myxococcota
SXHZ1	HZ1_1	32.2788	1.48901	7.6135	3.41787	0.908642	0.0815311
	HZ1_2	32.3064	0.452678	1.84504	0.441951	0.338972	0.0117997
	HZ1_3	33.8583	1.73701	2.75626	0.935562	0.802523	0.0171663
SXHZ2	HZ2_1	32.5542	0.0450533	1.83753	0.953627	0.580329	0.0225266
	HZ2_2	58.2143	0.520297	2.45881	0.59861	0.428038	0.00965499
	HZ2_3	51.88	0.033255	3.63338	2.99295	0.29715	0.0557826
SXHZ3	HZ3_1	33.9129	0.0365163	1.03535	0.2438	0.194396	0.0107401
	HZ3_2	39.4731	0.0669474	2.92949	0.653277	0.914588	0.0183565
	HZ3_3	16.7296	0.0590167	1.53014	0.888469	0.788677	0.0160955
SXDL1	DL1_1	36.1262	0.922737	4.46991	1.50213	0.595487	0.00321885
	DL1_2	24.1521	0.982822	9.74775	11.3765	0.289697	0.142702
	DL1_3	34.1278	0.04509	1.68229	0.486328	1.70376	0.0214714
SXDL2	DL1_1	48.3024	1.14462	3.98202	7.1037	0.472007	0.0311095
	DL2_2	37.2934	0.905356	2.87375	4.53214	0.171631	0.0289628
	DL2_3	35.1905	2.53683	6.9763	6.84645	0.506508	0.106238
SXDL3	DL3_1	3.08088	0.614675	1.18751	0.364729	0.0675821	0.00965458
	DL3_2	3.4222	1.0844	6.64399	5.71125	0.121332	0.0574158
	DL3_3	3.03859	0.699563	12.0524	2.34976	0.0804712	0.0933466
HB	HB_1	34.178	0.690876	5.63214	1.57271	0.968728	0.0311109
	HB_2	23.4669	4.49575	4.52048	7.49363	1.46023	0.0548393
	HB_3	34.2299	0.49352	1.83461	0.827182	2.56416	0.0203845
NMG	NMG_1	10.3578	62.2433	3.10658	1.39013	0.141696	0.023616
	NMG_2	8.52398	69.9321	2.32863	1.1541	0.0817442	0.020436
	NMG_3	13.1193	32.3259	1.80089	0.677213	0.598867	0.00321971

## Sheet: Table S6
Table S6 Statistical analysis of the α-diversity index of intestinal microbiota in different groups of great bustards Otis tarda
Sample	Observed species	Chao1	ACE	Shannon	Simpson	Pielou J	Pd faith
SXHZ1	479.00 ± 148.62	480.93 ± 149.60	482.59 ± 150.49	4.56 ± 0.25 ab	0.97 ± 0.01 b	0.74 ± 0.02 b	29.62 ± 8.57
SXHZ2	358.33 ± 10.02	359.86 ± 10.51	359.91 ± 10.40	4.18 ± 0.42 ab	0.95 ± 0.04 b	0.71 ± 0.07 ab	22.34 ± 1.21
SXHZ3	469.33 ± 120.57	471.27 ± 121.56	475.16 ± 122.05	4.48 ± 0.37 ab	0.96 ± 0.01 b	0.73 ± 0.03 b	29.13 ± 5.97
SXDL1	413.00 ± 35.68	413.37 ± 35.88	414.45 ± 36.01	4.44 ± 0.32 ab	0.97 ± 0.02 b	0.74 ± 0.05 b	25.06 ± 1.04
SXDL2	419.00 ± 56.31	420.20 ± 57.48	421.90 ± 58.03	4.40 ± 0.08 ab	0.97 ± 0.01 b	0.73 ± 0.02 b	26.81 ± 4.17
SXDL3	748.67 ± 787.90	748.71 ± 787.85	749.01 ± 787.57	3.76 ± 2.06 ab	0.81 ± 0.20 ab	0.58 ± 0.22 ab	39.12 ± 27.41
HB	655.00 ± 130.10	656.70 ± 129.02	659.64 ± 127.27	4.96 ± 0.10 b	0.98 ± 0.00 b	0.77 ± 0.02 b	37.57 ± 6.43
NMG	305.33 ± 24.54	306.21 ± 25.29	307.95 ± 26.52	2.52 ± 0.75 a	0.66 ± 0.19 a	0.44 ± 0.13 a	22.87 ± 3.21

## Sheet: Table S7
Table S7 Statistical analysis of the β-diversity index of intestinal microbiota in different groups of great bustards Otis tarda
Sample	Bray_Curtis_distance																									Unweighted_Unifrac_distance
	HZ1_1	HZ1_2	HZ1_3	HZ2_1	HZ2_2	HZ2_3	HZ3_1	HZ3_2	HZ3_3	DL1_1	DL1_2	DL1_3	DL1_1	DL2_2	DL2_3	DL3_1	DL3_2	DL3_3	HB_1	HB_2	HB_3	NMG_1	NMG_2	NMG_3		HZ1_1	HZ1_2	HZ1_3	HZ2_1	HZ2_2	HZ2_3	HZ3_1	HZ3_2	HZ3_3	DL1_1	DL1_2	DL1_3	DL1_1	DL2_2	DL2_3	DL3_1	DL3_2	DL3_3	HB_1	HB_2	HB_3	NMG_1	NMG_2	NMG_3
HZ1_1	0	0.66921	0.453899	0.695182	0.583484	0.672648	0.679312	0.710051	0.703407	0.647626	0.545437	0.54761	0.619009	0.635775	0.627522	0.933437	0.86643	0.856144	0.577859	0.678348	0.648326	0.831023	0.854992	0.795279		0	0.711544	0.764872	0.688039	0.707566	0.693944	0.761778	0.713258	0.814147	0.736628	0.663053	0.741758	0.695266	0.725541	0.761254	0.778777	0.930204	0.828878	0.826598	0.751326	0.790156	0.747308	0.804904	0.73983
HZ1_2	0.66921	0	0.557888	0.494792	0.61771	0.619936	0.613273	0.591751	0.62895	0.657388	0.641923	0.607111	0.61985	0.585338	0.656251	0.929747	0.916096	0.921822	0.570268	0.63142	0.59733	0.857756	0.872689	0.824336		0.711544	0	0.752882	0.692898	0.718905	0.714558	0.740764	0.704846	0.788399	0.766889	0.711993	0.728104	0.70839	0.740249	0.754558	0.812995	0.915495	0.83806	0.80975	0.735251	0.785393	0.790173	0.820216	0.770125
HZ1_3	0.453899	0.557888	0	0.612695	0.604747	0.697799	0.658436	0.666416	0.655184	0.55306	0.656503	0.566265	0.625758	0.622893	0.664455	0.930711	0.890587	0.905132	0.594057	0.656847	0.557051	0.840003	0.859107	0.827737		0.764872	0.752882	0	0.797333	0.781928	0.79437	0.805812	0.797722	0.822836	0.792065	0.787244	0.775006	0.805603	0.810633	0.790788	0.86207	0.884928	0.862531	0.836109	0.785027	0.802777	0.821372	0.859711	0.838557
HZ2_1	0.695182	0.494792	0.612695	0	0.612763	0.615506	0.606268	0.573021	0.632359	0.623399	0.705808	0.59593	0.65436	0.64497	0.686619	0.934703	0.919269	0.922143	0.578023	0.638702	0.559248	0.840078	0.857508	0.856821		0.688039	0.692898	0.797333	0	0.681261	0.677271	0.733963	0.687551	0.807674	0.723821	0.691537	0.726624	0.70372	0.714637	0.775885	0.800196	0.942762	0.834804	0.822925	0.732599	0.791832	0.786978	0.83371	0.78852
HZ2_2	0.583484	0.61771	0.604747	0.612763	0	0.608634	0.513094	0.607315	0.694207	0.679722	0.672623	0.592434	0.572742	0.650357	0.67393	0.928931	0.911736	0.915244	0.533061	0.683015	0.592241	0.853424	0.866636	0.807529		0.707566	0.718905	0.781928	0.681261	0	0.682509	0.731346	0.688037	0.791442	0.747485	0.709963	0.71867	0.727771	0.75492	0.770909	0.801657	0.935945	0.839653	0.830381	0.749941	0.805133	0.783345	0.83059	0.795127
HZ2_3	0.672648	0.619936	0.697799	0.615506	0.608634	0	0.729597	0.552203	0.68463	0.723422	0.678578	0.656449	0.520935	0.533685	0.54039	0.934907	0.875085	0.887982	0.56026	0.641341	0.65444	0.830557	0.854032	0.840336		0.693944	0.714558	0.79437	0.677271	0.682509	0	0.738843	0.699207	0.81286	0.732405	0.686741	0.754258	0.728283	0.717201	0.775231	0.81	0.936935	0.826564	0.83653	0.739511	0.802674	0.778516	0.830854	0.784625
HZ3_1	0.679312	0.613273	0.658436	0.606268	0.513094	0.729597	0	0.636275	0.646638	0.708605	0.713738	0.657193	0.651402	0.740275	0.75907	0.943175	0.939117	0.94124	0.61306	0.735397	0.604675	0.877254	0.887469	0.868097		0.761778	0.740764	0.805812	0.733963	0.731346	0.738843	0	0.744339	0.820582	0.774116	0.751022	0.776583	0.787132	0.783708	0.820601	0.840314	0.941335	0.860309	0.84813	0.784841	0.816239	0.813891	0.839607	0.81101
HZ3_2	0.710051	0.591751	0.666416	0.573021	0.607315	0.552203	0.636275	0	0.64785	0.719716	0.703977	0.635898	0.668588	0.537743	0.692981	0.934284	0.908551	0.911017	0.51976	0.584299	0.558505	0.827007	0.850339	0.844135		0.713258	0.704846	0.797722	0.687551	0.688037	0.699207	0.744339	0	0.790262	0.744403	0.704351	0.732591	0.750216	0.74095	0.784466	0.802665	0.933099	0.840667	0.827921	0.747368	0.785193	0.785348	0.826605	0.782015
HZ3_3	0.703407	0.62895	0.655184	0.632359	0.694207	0.68463	0.646638	0.64785	0	0.762021	0.754617	0.689587	0.722876	0.704891	0.755997	0.938284	0.890465	0.929537	0.663792	0.733856	0.647855	0.862075	0.874897	0.865596		0.814147	0.788399	0.822836	0.807674	0.791442	0.81286	0.820582	0.790262	0	0.82928	0.815843	0.819321	0.820007	0.836337	0.821997	0.872247	0.90613	0.878628	0.852097	0.820667	0.8337	0.854767	0.879363	0.857406
DL1_1	0.647626	0.657388	0.55306	0.623399	0.679722	0.723422	0.708605	0.719716	0.762021	0	0.65819	0.630078	0.635681	0.675928	0.698232	0.936675	0.893641	0.894669	0.657759	0.668015	0.648257	0.837509	0.859799	0.834172		0.736628	0.766889	0.792065	0.723821	0.747485	0.732405	0.774116	0.744403	0.82928	0	0.696688	0.74076	0.750853	0.75035	0.786254	0.816802	0.92685	0.842179	0.825076	0.748592	0.814888	0.779931	0.838099	0.763512
DL1_2	0.545437	0.641923	0.656503	0.705808	0.672623	0.678578	0.713738	0.703977	0.754617	0.65819	0	0.593018	0.59202	0.611207	0.564963	0.930486	0.82724	0.846032	0.632877	0.626674	0.705722	0.834961	0.859331	0.798992		0.663053	0.711993	0.787244	0.691537	0.709963	0.686741	0.751022	0.704351	0.815843	0.696688	0	0.721738	0.703484	0.719871	0.760945	0.806504	0.928688	0.828531	0.826919	0.742267	0.793516	0.754643	0.804217	0.746353
DL1_3	0.54761	0.607111	0.566265	0.59593	0.592434	0.656449	0.657193	0.635898	0.689587	0.630078	0.593018	0	0.66077	0.631192	0.650192	0.931566	0.919851	0.925726	0.620833	0.695694	0.592053	0.839792	0.85802	0.773722		0.741758	0.728104	0.775006	0.726624	0.71867	0.754258	0.776583	0.732591	0.819321	0.74076	0.721738	0	0.743155	0.773956	0.751585	0.801385	0.929622	0.84827	0.832853	0.755021	0.796796	0.783734	0.820175	0.778613
DL1_1	0.619009	0.61985	0.625758	0.65436	0.572742	0.520935	0.651402	0.668588	0.722876	0.635681	0.59202	0.66077	0	0.558083	0.462159	0.914267	0.814422	0.865783	0.562148	0.52491	0.587807	0.77462	0.803156	0.798679		0.695266	0.70839	0.805603	0.70372	0.727771	0.728283	0.787132	0.750216	0.820007	0.750853	0.703484	0.743155	0	0.695406	0.71915	0.755724	0.921788	0.80848	0.814404	0.748308	0.785986	0.741336	0.782802	0.731635
DL2_2	0.635775	0.585338	0.622893	0.64497	0.650357	0.533685	0.740275	0.537743	0.704891	0.675928	0.611207	0.631192	0.558083	0	0.571278	0.913549	0.842351	0.87412	0.539959	0.544368	0.563522	0.809117	0.831876	0.795803		0.725541	0.740249	0.810633	0.714637	0.75492	0.717201	0.783708	0.74095	0.836337	0.75035	0.719871	0.773956	0.695406	0	0.728596	0.774639	0.923948	0.806594	0.813619	0.740586	0.783006	0.751525	0.802749	0.746016
DL2_3	0.627522	0.656251	0.664455	0.686619	0.67393	0.54039	0.75907	0.692981	0.755997	0.698232	0.564963	0.650192	0.462159	0.571278	0	0.914103	0.795131	0.835636	0.610012	0.566822	0.674611	0.8024	0.823085	0.769255		0.761254	0.754558	0.790788	0.775885	0.770909	0.775231	0.820601	0.784466	0.821997	0.786254	0.760945	0.751585	0.71915	0.728596	0	0.797379	0.898332	0.818039	0.820598	0.758753	0.781037	0.769179	0.809171	0.76556
DL3_1	0.933437	0.929747	0.930711	0.934703	0.928931	0.934907	0.943175	0.934284	0.938284	0.936675	0.930486	0.931566	0.914267	0.913549	0.914103	0	0.914727	0.40832	0.909203	0.912883	0.91478	0.92712	0.925078	0.919734		0.778777	0.812995	0.86207	0.800196	0.801657	0.81	0.840314	0.802665	0.872247	0.816802	0.806504	0.801385	0.755724	0.774639	0.797379	0	0.930979	0.763382	0.852326	0.807495	0.841005	0.746529	0.79285	0.750358
DL3_2	0.86643	0.916096	0.890587	0.919269	0.911736	0.875085	0.939117	0.908551	0.890465	0.893641	0.82724	0.919851	0.814422	0.842351	0.795131	0.914727	0	0.775798	0.82675	0.81441	0.891408	0.891455	0.899477	0.901049		0.930204	0.915495	0.884928	0.942762	0.935945	0.936935	0.941335	0.933099	0.90613	0.92685	0.928688	0.929622	0.921788	0.923948	0.898332	0.930979	0	0.915393	0.837689	0.916949	0.86378	0.927621	0.933723	0.928976
DL3_3	0.856144	0.921822	0.905132	0.922143	0.915244	0.887982	0.94124	0.911017	0.929537	0.894669	0.846032	0.925726	0.865783	0.87412	0.835636	0.40832	0.775798	0	0.848815	0.856931	0.906957	0.894094	0.904268	0.908167		0.828878	0.83806	0.862531	0.834804	0.839653	0.826564	0.860309	0.840667	0.878628	0.842179	0.828531	0.84827	0.80848	0.806594	0.818039	0.763382	0.915393	0	0.861638	0.829506	0.852857	0.815755	0.833083	0.803506
HB_1	0.577859	0.570268	0.594057	0.578023	0.533061	0.56026	0.61306	0.51976	0.663792	0.657759	0.632877	0.620833	0.562148	0.539959	0.610012	0.909203	0.82675	0.848815	0	0.541809	0.49372	0.792115	0.817852	0.791649		0.826598	0.80975	0.836109	0.822925	0.830381	0.83653	0.84813	0.827921	0.852097	0.825076	0.826919	0.832853	0.814404	0.813619	0.820598	0.852326	0.837689	0.861638	0	0.799493	0.801695	0.86261	0.870247	0.847983
HB_2	0.678348	0.63142	0.656847	0.638702	0.683015	0.641341	0.735397	0.584299	0.733856	0.668015	0.626674	0.695694	0.52491	0.544368	0.566822	0.912883	0.81441	0.856931	0.541809	0	0.590294	0.760236	0.779681	0.782599		0.751326	0.735251	0.785027	0.732599	0.749941	0.739511	0.784841	0.747368	0.820667	0.748592	0.742267	0.755021	0.748308	0.740586	0.758753	0.807495	0.916949	0.829506	0.799493	0	0.747313	0.783298	0.834692	0.780309
HB_3	0.648326	0.59733	0.557051	0.559248	0.592241	0.65444	0.604675	0.558505	0.647855	0.648257	0.705722	0.592053	0.587807	0.563522	0.674611	0.91478	0.891408	0.906957	0.49372	0.590294	0	0.804696	0.828006	0.806966		0.790156	0.785393	0.802777	0.791832	0.805133	0.802674	0.816239	0.785193	0.8337	0.814888	0.793516	0.796796	0.785986	0.783006	0.781037	0.841005	0.86378	0.852857	0.801695	0.747313	0	0.815221	0.858846	0.814649
NMG_1	0.831023	0.857756	0.840003	0.840078	0.853424	0.830557	0.877254	0.827007	0.862075	0.837509	0.834961	0.839792	0.77462	0.809117	0.8024	0.92712	0.891455	0.894094	0.792115	0.760236	0.804696	0	0.0973414	0.459728		0.747308	0.790173	0.821372	0.786978	0.783345	0.778516	0.813891	0.785348	0.854767	0.779931	0.754643	0.783734	0.741336	0.751525	0.769179	0.746529	0.927621	0.815755	0.86261	0.783298	0.815221	0	0.721949	0.71663
NMG_2	0.854992	0.872689	0.859107	0.857508	0.866636	0.854032	0.887469	0.850339	0.874897	0.859799	0.859331	0.85802	0.803156	0.831876	0.823085	0.925078	0.899477	0.904268	0.817852	0.779681	0.828006	0.0973414	0	0.485711		0.804904	0.820216	0.859711	0.83371	0.83059	0.830854	0.839607	0.826605	0.879363	0.838099	0.804217	0.820175	0.782802	0.802749	0.809171	0.79285	0.933723	0.833083	0.870247	0.834692	0.858846	0.721949	0	0.774943
NMG_3	0.795279	0.824336	0.827737	0.856821	0.807529	0.840336	0.868097	0.844135	0.865596	0.834172	0.798992	0.773722	0.798679	0.795803	0.769255	0.919734	0.901049	0.908167	0.791649	0.782599	0.806966	0.459728	0.485711	0		0.73983	0.770125	0.838557	0.78852	0.795127	0.784625	0.81101	0.782015	0.857406	0.763512	0.746353	0.778613	0.731635	0.746016	0.76556	0.750358	0.928976	0.803506	0.847983	0.780309	0.814649	0.71663	0.774943	0
